# Supplementary material for: Observation and Analysis of Staircase Response of Single Palladium Nanoparticle Collision on Gold Ultramicroelectrodes
Source: Nanomaterials (Basel). 2022 Sep 7;12(18):3095. doi: 10.3390/nano12183095 (PMC9500959; doi:10.3390/nano12183095)
Supplement: Supplementary file 1 [file nanomaterials-12-03095-s001.zip]

Archive with 1 entries (1 files):
- nanomaterials-1845952-supplementary.pdf
